# Supplementary material for: Modulation of Kv Channel Gating by Light-Controlled Membrane Thickness
Source: Biomolecules. 2025 May 21;15(5):744. doi: 10.3390/biom15050744 (PMC12109740; doi:10.3390/biom15050744)
Supplement: Supplementary file 1 [file biomolecules-15-00744-s001.zip]

Archive with 1 entries (1 files):
- biomolecules-3624092-supplementary.pdf
